# Supplementary material for: Causes and management of persistent septal deviation after septoplasty
Source: Sci Rep. 2022 Nov 15;12:19574. doi: 10.1038/s41598-022-23772-y (PMC9666439; doi:10.1038/s41598-022-23772-y)
Supplement: Supplementary file 1 — Supplementary Information. [file 41598_2022_23772_MOESM1_ESM.xlsx]

## Sheet: Raw Data
Total 74	Sex (M1 F2)	Age	Op.date	co-operation1	co-operation2	excision	traction	spreader	crossing	Deviation (Ant-Post) C1 RC2 S3 RS4	Deviation (Cephalic-Caudal) C1 RC2 S3 RS4	Deviation(C or S) (Ant-Post) C1 S2	Deviation(C or S) (Cephalic-Caudal) C1 S2	persistent site (Caudal1, anterior2, mid septal3, Posterior 4, Maxillary crest5, multiple6)	obstruction R1 L2 Both3	Complication	Previous hospital	Previous surgery	Interval	pre Sx score	post Sx score 0~10	Score difference	MCA(convex) pre	MCA(convex) post	Vol(convex) pre	Vol(convex) post	MCA(concave) pre	MCA(concave) post	Vol(concave) pre	Vol(concave) post
No.1	1	12	2011-03-02			1				1	3	1	2	1	3	0	2	2005	6	5	1	4	0.7	0.8	6.7	6.9	0.73	0.38	6.9	7.43
No.2	1	24	2011-03-22	ITR		1				2	2	1	1	1	3	0	1	2002	9	7	3	4	0.32	0.60051	8.7	13.58	0.51	5.9	9.77	13.28
No.3	1	54	2011-03-23			1				4	1	2	1	6	3	Septal perforation	1	1996	15	8	1	7	0.54	0.75	4.1	5.65	0.56	0.4	17.4	16.81
No.4	1	21	2011-04-20			1				3	2	2	1	6	3	0	3	2000	11	10	10	0	0.23	0.41	6.22167	9.78	0.79	0.95	6.47	8.44
No.5	1	43	2011-05-06			1				1	1	1	1	1	3	0	2	1996	15	9	0	9	0.3	0.58607	2.77	4.15	0.65	0.44	4.63	6.95
No.6	1	62	2011-05-17			1				3	2	2	1	1	3	0	2	1981	30	10	8	2	0.34	0.38	7.31868	14.1	0.67	5.75	7.46	7.75301
No.7	2	29	2012-02-21	ITR	rhinoplasty			1		2	2	1	1	1	3	0	1	2010	2	8	2	6	0.26	0.65	2.63	4.54	0.76	0.41	4.71	5.07
No.8	1	25	2012-03-14	ITR		1				2	2	1	1	1	3	0	1	1996	16	9	1	8	0.18	0.2	7.49	10.89	1.92	0.56	8.29	12.56
No.9	1	37	2012-03-19	ITR		1				1	1	1	1	1	1	0	1	1998	14	8	4	4	0.31	0.50507	2	5.22	0.62	0.46	11.77	13.29
No.10	1	51	2012-03-22	ITR		1				4	3	2	2	6	2	0	2	2000	12	9	2	7	0.124339	0.66	2.77	4.65	1.86	0.37	5.57	5.9
No.11	2	26	2012-04-16	ITR		1				3	1	2	1	6	3	0	2	2002	10	10	3	7	0.28	0.54	7.15	4.53	0.5	0.41	6.48	7.94
No.12	1	25	2012-04-30		rhinoplasty	1				4	2	2	1	1	2	0	2	2000	12	7	2	5	0.24	0.69786	6.91845	11.04	0.51	0.69	8.37	11.48
No.13	1	33	2012-10-02	ITR		1				3	4	2	2	6	3	0	2	2000	12	8	2	6	0.71	0.9	7.5	11.46	0.72	0.31	6.75039	13.65
No.14	1	23	2012-11-05	ITR	rhinoplasty			1		2	2	1	1	1	3	0	1	2001	11	5	8	-3	0.27	0.57	3.07	4.58	1.43	0.4	9.86746	14.07
No.15	1	32	2012-11-26	ITR		1				2	2	1	1	3	3	0	2	2000	12	10	6	4	0.23	0.77	4.88444	5.54	1.58	0.55	5.36448	6.44
No.16	1	34	2012-11-26			1				2	2	1	1	2	3	0	1	2000	12	7	5	2	0.74	1.2	7.44	8.98	0.77	0.41	7.33	8.61
No.17	1	24	2012-12-06	ITR		1				2	2	1	1	6	2	0	1	2002	10	10	6	4	0.22	0.62	7.05	10.77	0.63	0.82	8.03	4.65
No.18	1	22	2012-12-11	ITR		1				4	2	2	1	6	2	0	1	2002	10	4	0	4	0.227613	0.49	6.79175	9.82	0.55	0.34	7.78	8.60354
No.19	1	39	2012-12-18			1				1	1	1	1	3	3	0	2	1999	13	4	1	3	0.11	0.35	6.28456	10.3	0.64	3.13	17.33	13.11
No.20	1	21.75	2013-01-17	ITR			1			2	2	1	1	1	3	0	2	2001	12	9	1	8	0.7	0.821522	2.56426	4.11	0.75	0.53	7.68	10.68
No.21	1	68.0833	2013-01-17	ITR		1				1	3	1	2	2	3	0	1	2002	11	9	0	9	0.18	0.75	3.1	5.07	2.43	1.11	7.34	10.87
No.22	1	36	2013-01-28			1				2	2	1	1	2	2	0	1	1995	18	8	0	8	0.53	0.59	6.01	7.71	0.58	1	13.51	5.77
No.23	1	24	2013-02-06	ITR		1				1	1	1	1	6	1	0	2	1999	14	7	4	3	0.14	0.69	5.8153	9.34	0.53	0.41	9.10407	5.71029
No.24	1	43	2013-03-07	ITR		1				2	2	1	1	2	2	0	2	1997	16	10	1	9	0.75	0.86	4.35725	6.21	0.64	0.44	5.31	6.07
No.25	1	34.1667	2013-03-25	ITR			1			1	1	1	1	1	1	0	1	2005	8	8	3	5	0.431872	0.75	7.46708	9.46	1.19	3.65	8.47	8.48973
No.26	1	24.6667	2013-07-22	ITR		1				2	2	1	1	1	2	0	1	2003	10	10	2	8	0.68	1.01	7.66	10.51	0.74	5.08	9.55	4.48
No.27	2	45	2013-09-17	ITR			1			2	2	1	1	1	3	0	1	2005	8	8	4	4	0.58	0.69	3.2948	5.73	0.73	0.61	7.19	12.72
No.28	1	54	2014-02-24	ITR		1				2	2	1	1	2	3	0	1	2006	8	9	1	8	0.6	0.997765	8.67059	11.96	1.22	4.88	6.29	7.11
No.29	1	47.9167	2014-04-17	ITR		1				1	1	1	1	4	3	0	1	1995	19	10	7	3	0.31	0.72	2.9	4.7	0.57	0.37	9.16	10.24
No.30	1	31	2014-04-29	ITR		1				1	1	1	1	3	3	0	1	2002	12	8	0	8	0.55	0.66	5.79509	10.82	0.6	5.89	9.66995	10.55
No.31	1	28.5833	2014-08-04	ITR			1			1	1	1	1	1	3	0	1	2000	14	8	8	0	0.0850418	0.64	3.22	4.83	1.49	0.52	3.87025	7.41162
No.32	1	52	2014-08-27	ITR		1				2	2	1	1	3	3	0	2	2005	9	7	7	0	0.16	0.597131	5.79	5.97	0.6	0.48	9.11	12.54
No.33	1	22	2014-09-30	ITR	rhinoplasty	1				4	2	2	1	6	2	0	3	2007	7	8	5	3	0.938305	0.83	3.52	5.99	0.87	0.41	4.74032	5.77
No.34	1	38.6667	2014-12-15	ITR		1				2	2	1	1	5	2	0	1	2006	8	10	3	7	0.173076	0.66	7.97	12.05	0.62	0.3	8.95	11.2
No.35	2	39.25	2015-01-19	ITR		1				1	1	1	1	4	3	0	1	2008	7	7	1	6	0.14	0.424983	8.36	14.27	0.53	5.26	14.86	16.76
No.36	1	21.6667	2015-01-27	ITR		1	1			1	1	1	1	6	2	0	1	2006	9	7	3	4	0.686853	0.775912	9.11	13.88	0.58	0.58	9.92	12.74
No.37	1	20	2015-02-03		rhinoplasty			1		2	2	1	1	2	2	0	2	2010	5	6	5	1	0.15	0.548074	2.61	3.72	1.66	0.73	7.29	5.11
No.38	1	33.3333	2015-02-26	ITR			1			1	1	1	1	1	1	0	1	2004	11	9	2	7	0.87	0.931756	2.27	4.09	0.89	0.5	9.22	5.9
No.39	1	43	2015-06-10	ITR		1	1			1	3	1	2	6	1	0	1	2001	14	6	5	1	0.22	0.54159	3.77868	8.09	0.46	0.44	12.89	14.31
No.40	1	56.8333	2015-08-17	ITR			1			2	1	1	1	1	2	0	2	1993	22	8	5	3	0.146264	0.306649	3.07989	4.01	2	0.46	8.21067	8.33
No.41	1	23.6667	2015-12-02	ITR			1			2	2	1	1	1	2	0	3	2008	7	8	3	5	0.51	0.74	3.51	3.27	0.57	0.55	5.19	5.99
No.42	1	48	2016-03-07	ITR		1	1			1	1	1	1	1	1	0	2	2007	9	8	2	6	0.57	0.91	9.62	13.55	0.66	0.68	7.63033	11.61
No.43	1	24	2016-04-11	ITR	rhinoplasty			1		2	2	1	1	1	3	0	2	2008	8	0	0	0	0.530386	0.633674	8.5	12.13	0.6	1.02	10.87	17.12
No.44	1	26	2016-05-11	ITR		1				2	2	1	1	4	3	0	1	2006	10	9	0	9	0.32	0.659338	3.71	4.19	0.59	0.66	6.33	6.48
No.45	2	48	2016-07-06	ITR		1				1	1	1	1	4	3	0	2	1995	21	7	2	5	0.621806	0.8	4.88	5.36	0.63	0.48	7.4	9.06729
No.46	1	22.5	2016-08-29	ITR			1			1	1	1	1	1	1	0	1	2006	10	7	1	6	0.210935	0.59	7.86	12.81	2.18	5.82	7.99	10.23
No.47	1	31	2016-10-27	ITR		1				3	2	2	1	3	2	0	1	2006	10	9	1	8	0.762243	0.64	4.48	5.1	0.93	0.38	7.33	5.06
No.48	2	37	2016-12-01		rhinoplasty	1		1		1	1	1	1	2	2	0	2	2006	10	9	0	9	0.69	0.87	2.68	3.51	0.83	0.66	4.38	8.33317
No.49	1	25.8	2017-01-25	ITR			1			3	3	2	2	1	2	0	1	2010	7	8	3	5	0.58	0.661722	7.85	14.73	0.69	0.44	8.14	17.21
No.50	1	68	2017-03-20	ITR		1	1			1	1	1	1	1	2	0	1	1978	39	10	2	8	0.21	0.24	2.04525	9.38195	1.79	5.64	8.3	8.72
No.51	1	25	2017-06-21	ITR			1			2	4	1	2	1	1	0	3	2011	6	8	1	7	0.19	0.63	3.79	4.15	0.72	0.59	7.45	9.11
No.52	1	25	2017-07-06			1	1			2	2	1	1	1	2	0	2	2008	9	8	4	4	0.15	0.56	3.08	1.05	2.53	5.97	9.38	11.6
No.53	1	22	2017-08-16		rhinoplasty			1		1	1	1	1	2	3	0	3	2016	1	7	3	4	0.33	0.40155	3.73	5.44	0.53	0.37	6.63	7.73
No.54	2	52	2017-11-16			1				2	2	1	1	4	2	0	3	2000	17	9	2	7	0.9	1.02	5.13	11.12	0.91	4.64	6.36	11.01
No.55	1	59	2017-11-20			1	1			1	3	1	2	6	1	0	1	2001	16	9	1	8	0.3	0.555613	3.7	4.71	1.47	0.47	6.78	10.45
No.56	1	29	2017-12-13	ITR		1	1			3	1	2	1	1	1	0	1	2007	10	9	2	7	0.08	0.53	8.27	13.13	2.48	6.11	11.22	12.91
No.57	1	46	2018-02-22			1				2	2	1	1	3	2	0	3	2004	14	8	0	8	0.52	0.62	9.61	7.55	0.7	0.34	4.18	4.35
No.58	1	37	2018-03-19				1			4	2	2	1	1	3	0	2	2009	9	7	3	4	0.09	0.34	2.06	4.3	0.45	1.02	4.1	6.45
No.59	1	65	2018-05-10			1	1			2	2	1	1	6	2	0	2	2008	10	8	3	5	0.23	0.95	4.31	13.97	1	5.18	6.95	18.77
No.60	2	28	2018-07-12	ITR			1			4	2	2	1	1	2	0	1	2007	11	7	2	5	0.26	0.7	6.77	12.13	0.98	0.68	9.92	8.96
No.61	1	53	2018-08-06			1			1	2	2	1	1	6	2	0	2	2016	2	8	10	-2	0.51	0.73	7.42462	10.75	0.55	0.56	8.27	13.39
No.62	1	39	2018-12-05		rhinoplasty			1		2	1	1	1	1	3	0	2	2006	12	9	2	7	0.24	0.65	2.76	4.44	1.56	5.35	14.37	16.57
No.63	1	70	2018-12-06			1				1	1	1	1	3	1	0	2	2005	13	2	0	2	0.14	0.61	4.2	8.28	1.31	0.86	14.37	8.72
No.64	1	28	2019-02-27	ITR					1	1	1	1	1	1	1	0	2	2009	10	10	1	9	0.09	0.66	7.16	11.67	1.97	5.79	8.09	12.21
No.65	1	47	2019-06-18	ITR					1	2	2	1	1	1	2	0	2	2008	11	6	2	4	0.74	1.09	6.98	10.98	0.77	2.23	7.51	8.02
No.66	1	69	2019-06-28		rhinoplasty	1		1		1	2	1	1	1	1	0	2	2010	9	5	8	-3	0.27	0.534064	2.34	2.24	0.55	0.46	9.64	10.76
No.67	1	49	2019-10-08	ITR		1			1	2	2	1	1	2	2	0	2	2013	6	10	8	2	0.39	0.66	7.34	8.23	0.9	1.16	8.68	12..85
No.68	1	18	2019-11-26		rhinoplasty			1		3	4	2	2	1	3	0	1	2014	5	9	1	8	0.19	0.55	7.55	12.64	1.94	0.71	12.43	15.82
No.69	1	40	2019-12-31	ITR		1				1	1	1	1	6	3	0	2	2008	11	10	0	10	0.36	0.36	3.98	6.41	0.55	0.64	8.65	9.61
No.70	1	26	2020-01-28	ITR					1	1	1	1	1	1	3	0	3	2012	8	7	1	6	0.13	0.53	5.51	7.69	2.34	0.43	6	6.19
No.71	1	50	2020-02-05	ITR		1				1	1	1	1	3	3	0	3	1999	21	4	0	4	0.58	0.71	4.61	8.26	0.6	0.61	6.85	8.02
No.72	1	49	2020-02-17	ITR	rhinoplasty	1		1		1	1	1	1	2	3	0	2	2007	13	8	0	8	0.86	0.84	6.46	7.26	0.87	0.58	10.54	10.91
No.73	1	70	2020-02-18	ITR		1				1	1	1	1	3	3	0	2	2019	1	10	0	10	0.66	0.88	6.8	11.04	0.94	0.55	10.03	9.69
No.74	1	24	2020-02-18		rhinoplasty	1				2	2	1	1	2	2	0	3	2014	6	7	0	7	0.59	0.71	4.33	4.53	0.63	0.5	15.31	20.19
Exclusion
No.75	1	62	2013-12-03	ESS
No.76	1	60	2013-08-13	ESS
No.77	1	61.0833	2014-09-23	ESS
No.78	1	38	2019-02-12	ESS
No.79	1	45	2019-05-21	ESS
No.80	1	25	2014-03-14	ESS
No.81	1	59	2014-05-27	ESS
No.82	1	63	2019-11-07	ESS
No.83	1	25	2017-04-04	ESS
No.84	1	32	2019-03-12	ESS;ITR
No.85	2	57	2018-04-04	ESS;ITR
No.86	1	41	2014-02-25	ESS
No.87	1	20	2019-05-29	ESS
No.88	1	56	2019-07-22	ESS
No.89	1	32	2016-11-18	ESS;ITR
No.90	1	22	2019-01-11	ESS;ITR
No.91	1	27	2013-11-15	ESS
No.92	1	24	2020-01-08	ESS;ITR
No.93	1	42	2012-01-03	ESS
No.94	1	43	2012-04-05	ITR;septal perforation repair
No.95	1	18	2013-02-08	ITR;septal perforation repair
No.96	1	24	2017-01-13	nasal bone fracture reduction
